# Supplementary material for: Mesenchymal Stromal Cell on Liver Decellularised Extracellular Matrix for Tissue Engineering
Source: Biomedicines. 2022 Nov 4;10(11):2817. doi: 10.3390/biomedicines10112817 (PMC9687774; doi:10.3390/biomedicines10112817)
Supplement: Supplementary file 1 [file biomedicines-10-02817-s001.zip]

Archive with 1 entries (1 files):
- biomedicines-1953678-supplementary.pdf
